# Supplementary material for: Analysis of Biochemical and Antimicrobial Properties of Bioactive Molecules of Argemone mexicana
Source: Molecules. 2023 May 30;28(11):4428. doi: 10.3390/molecules28114428 (PMC10254925; doi:10.3390/molecules28114428)
Supplement: Supplementary file 1 [file molecules-28-04428-s001.zip]

Archive with 2 entries (2 files):
- Supplementary figures.pdf
- supplementary tables.pdf
